# Supplementary material for: Impact of Health Access on Hospitalization of Children and Youth with Cerebral Palsy and Paralytic Syndromes in Brazilian Regions
Source: Int J Environ Res Public Health. 2024 Sep 26;21(10):1286. doi: 10.3390/ijerph21101286 (PMC11507291; doi:10.3390/ijerph21101286)
Supplement: Supplementary file 1 [file ijerph-21-01286-s001.zip]

Archive with 9 entries (9 files):
- Table 1 Population 0 to 19 years old IBGE X Health Care Facilities X Physicians (DATASUS).xlsx
- Table 2 Comparison of the number of healthcare establishments and doctors in relation to the number of children and adolescents (0-19 years old).xlsx
- Table 3 Inequalities in the Health Structure X Hospitalizations and Deaths.xlsx
- Table 4 Gini Index and HDI.xlsx
- Table 5.xlsx
- Table 6.xlsx
- Table 7.xlsx
- Figure 1 Uneven vaccination.pptx
- Chart 1 Health Care Facilities and Physicians working in Health Care Facilities (DATASUS).pptx
