# Supplementary material for: Impact of Health Access on Hospitalization of Children and Youth with Cerebral Palsy and Paralytic Syndromes in Brazilian Regions
Source: Int J Environ Res Public Health. 2024 Sep 26;21(10):1286. doi: 10.3390/ijerph21101286 (PMC11507291; doi:10.3390/ijerph21101286)
Supplement: Supplementary file 1 [file ijerph-21-01286-s001.zip › Table 1 Population 0 to 19 years old IBGE X Health Care Facilities X Physicians (DATASUS).xlsx]

## Sheet: Planilha1
Table 1
	North		Northeast		Midwest		Southeast		South
2018	Pop.	6833247	Pop.	19058769	Pop.	4842407	Pop.	23820008	Pop.	8052735
	Facil.	16958	Facil.	66343	Facil.	24423	Facil.	155229	Facil.	68105
	Phys.	18430	Phys.	72154	Phys.	31084	Phys.	210456	Phys.	64189
2019	Pop.	6787386	Pop.	18815827	Pop.	4819103	Pop.	23514096	Pop.	7956538
	Facil.	17480	Facil.	68297	Facil.	25600	Facil.	162642	Facil.	70998
	Phys.	19361	Phys.	76054	Phys.	32665	Phys.	218032	Phys.	67447
2020	Pop.	6739990	Pop.	18556439	Pop.	4797707	Pop.	23195158	Pop.	7867041
	Facil.	17283	Facil.	67442	Facil.	27052	Facil.	146558	Facil.	73857
	Phys.	20611	Phys.	80223	Phys.	35490	Phys.	224774	Phys.	72213
2021	Pop.	6675464	Pop.	18279330	Pop.	4761462	Pop.	22880390	Pop.	7763225
	Facil.		Facil.	72215	Facil.	30012	Facil.	162140	Facil.	81373
	Phys.	21830	Phys.	85991	Phys.	38250	Phys.	236915	Phys.	76094
2018 a 2021	Pop.	0.11	Pop.	0.3	Pop.	0.08	Pop.	0.38	Pop.	0.13
	Facil.	0.05	Facil.	0.2	Facil.	0.07	Facil.	0.47	Facil.	0.21
	Phys.	0.05	Phys.	0.18	Phys.	0.08	Phys.	0.53	Phys.	0.16
Population 0 to 19 years old IBGE X Health Care Facilities X Physicians (DATASUS)
Projection of the population of Brazil and States by sex and age for the period 2000-2030 (IBGE)
National Register of Health Care Facilities in Brazil (CNES - DATASUS)
Human Resources – Professionals – Individuals – according to the 2002 Brazil's Brazilian Classification of Occupations (CBO) (CNES – DATASUS)
Source: MS. Data updated on 10/02/2022
Legend:
Pop.: Population
Facil.: Medical Facilities
Phys.: Physicians working in Medical Facilities
% percentage of each region in relation to the Brazilian total
