# Supplementary material for: Impact of Health Access on Hospitalization of Children and Youth with Cerebral Palsy and Paralytic Syndromes in Brazilian Regions
Source: Int J Environ Res Public Health. 2024 Sep 26;21(10):1286. doi: 10.3390/ijerph21101286 (PMC11507291; doi:10.3390/ijerph21101286)
Supplement: Supplementary file 1 [file ijerph-21-01286-s001.zip › Table 2 Comparison of the number of healthcare establishments and doctors in relation to the number of children and adolescents (0-19 years old).xlsx]

## Sheet: Planilha1
Table 2 Comparison of the number of healthcare establishments and doctors in relation to the number of children and adolescents (0-19 years old)
	Population
	β	p
Establishment_North	-0.91	0.08
Establishment_Northeast	-0.92	0.07
Establishment_Central-West	-0.99	0.005
Establishment_Southeast	-0.4	0.59
Establishment_South	-0.97	0.02
	Population
	β	p
Doctors_North	-0.99	0.001
Doctors_Northeast	-0.99	0.002
Doctors_Central-West	-0.99	0.005
Doctors_Southeast	-0.99	0.006
Doctors_South	-0.99	0.002
