# Supplementary material for: Impact of Health Access on Hospitalization of Children and Youth with Cerebral Palsy and Paralytic Syndromes in Brazilian Regions
Source: Int J Environ Res Public Health. 2024 Sep 26;21(10):1286. doi: 10.3390/ijerph21101286 (PMC11507291; doi:10.3390/ijerph21101286)
Supplement: Supplementary file 1 [file ijerph-21-01286-s001.zip › Table 3 Inequalities in the Health Structure X Hospitalizations and Deaths.xlsx]

## Sheet: Planilha1
Table 3 - Inequalities in the Health Structure X Hospitalizations and Deaths
	Hosp_ALL_place		Hosp_CP_place		Dea_ALL_place
	β	p	β	p	β	p
Establishment_North	-0.53	0.46	0.96	0.03	-0.97	0.02
Establishment_Northeast	-0.63	0.36	0.13	0.86	-0.95	0.04
Establishment_Central-West	-0.75	0.24	-0.84	0.15	-0.93	0.06
Establishment_Southeast	0.07	0.92	0.02	0.97	-0.64	0.35
Establishment_South	-0.82	0.17	-0.53	0.47	-0.94	0.05
	Hosp_ALL_place		Hosp_CP_place		Dea_ALL_place
	β	p	β	p	β	p
Doctors_North	-0.84	0.15	0.8	0.19	-0.84	0.15
Doctors_Northeast	-0.83	0.16	-0.18	0.81	-0.87	0.12
Doctors_Central-West	-0.83	0.16	-0.9	0.09	-0.87	0.12
Doctors_Southeast	-0.83	0.16	-0.86	0.13	-0.89	0.1
Doctors_South	-0.9	0.09	-0.69	0.3	-0.85	0.14
Subtitle:
Hosp_ALL_place - hospitalizations due to all pathologies, by place of occurrence
Hosp_CP_place - hospitalizations of people with Cerebral Palsy and other paralytic syndromes, by place of occurrence
Dea_ALL_place - death from all pathologies by place of occurrence
