# Supplementary material for: Impact of Health Access on Hospitalization of Children and Youth with Cerebral Palsy and Paralytic Syndromes in Brazilian Regions
Source: Int J Environ Res Public Health. 2024 Sep 26;21(10):1286. doi: 10.3390/ijerph21101286 (PMC11507291; doi:10.3390/ijerph21101286)
Supplement: Supplementary file 1 [file ijerph-21-01286-s001.zip › Table 4 Gini Index and HDI.xlsx]

## Sheet: Planilha1
Table 4
2018 Gini index	2019 Gini index	2020 Gini index	2021 Gini index	2010 HDI
0,545 Brazil	0,544 Brazil	0,524 Brazil	0,544 Brazil	0,699 Brazil
0,473 South	0,467 South	0,457 South	0,462 South	0,663 Northeast
0,513 Midwest	0,506 Midwest	0,495 North	0,514 Midwest	0,667 North
0,533 Southeast	0,528 Southeast	0,496 Midwest	0,528 North	0,754 South
0,546 Northeast	0,537 North	0,517 Southeast	0,533 Southeast	0,757 Midwest
0,551 North	0,56 Northeast	0,526 Northeast	0,556 Northeast	0,766 Southeast
"Gini Index" report of the United Nations Development Programme (UNDP) and Human Development Index (HDI), per year, by Major Regions and States - Brazil
IBGE Website https://sidra.ibge.gov.br/tabela/5801 / accessed on 05/30/2023
