# Supplementary material for: Impact of Health Access on Hospitalization of Children and Youth with Cerebral Palsy and Paralytic Syndromes in Brazilian Regions
Source: Int J Environ Res Public Health. 2024 Sep 26;21(10):1286. doi: 10.3390/ijerph21101286 (PMC11507291; doi:10.3390/ijerph21101286)
Supplement: Supplementary file 1 [file ijerph-21-01286-s001.zip › Table 5.xlsx]

## Sheet: Planilha1
Table 5
	North		Northeast		Midwest		Southeast		South
2018	Hosp_ALL_place	4354.4	Hosp_ALL_place	4183.33	Hosp_ALL_place	4260.42	Hosp_ALL_place	3735.62	Hosp_ALL_place	4626.89
	Hosp_ALL_res.	4410.95	Hosp_ALL_res.	4178.62	Hosp_ALL_res.	4261.06	Hosp_ALL_res.	3721.83	Hosp_ALL_res.	4630.44
	Hosp_CP_place	1	Hosp_CP_place	4.75372	Hosp_CP_place	13.4644	Hosp_CP_place	6	Hosp_CP_place	4
	Hosp_CP_res	3	Hosp_CP_res	4.75372	Hosp_CP_res	9.66462	Hosp_CP_res	6	Hosp_CP_res	5
2019	Hosp_ALL_place	4401.97	Hosp_ALL_place	4200	Hosp_ALL_place	4526.11	Hosp_ALL_place	3772.27	Hosp_ALL_place	4695.15
	Hosp_ALL_res.	4454.32	Hosp_ALL_res.	4197	Hosp_ALL_res.	4523.91	Hosp_ALL_res.	3758.25	Hosp_ALL_res.	4698.85
	Hosp_CP_place	1	Hosp_CP_place	5	Hosp_CP_place	13	Hosp_CP_place	6	Hosp_CP_place	4
	Hosp_CP_res	3	Hosp_CP_res	5	Hosp_CP_res	9	Hosp_CP_res	6	Hosp_CP_res	4
2020	Hosp_ALL_place	3443.82	Hosp_ALL_place	3115.56	Hosp_ALL_place	3380.28	Hosp_ALL_place	2884.07	Hosp_ALL_place	3331.07
	Hosp_ALL_res.	3477.62	Hosp_ALL_res.	3114.67	Hosp_ALL_res.	3379.8	Hosp_ALL_res.	2874.41	Hosp_ALL_res.	3332.98
	Hosp_CP_place	1	Hosp_CP_place	4	Hosp_CP_place	7	Hosp_CP_place	5	Hosp_CP_place	2
	Hosp_CP_res	1	Hosp_CP_res	4	Hosp_CP_res	5	Hosp_CP_res	5	Hosp_CP_res	2
2021	Hosp_ALL_place	3594.7	Hosp_ALL_place	3237.24	Hosp_ALL_place	3458.87	Hosp_ALL_place	2933.19	Hosp_ALL_place	3323.89
	Hosp_ALL_res.	3628.2	Hosp_ALL_res.	3240.34	Hosp_ALL_res.	3447.85	Hosp_ALL_res.	2922.67	Hosp_ALL_res.	3325.54
	Hosp_CP_place	2	Hosp_CP_place	5	Hosp_CP_place	7	Hosp_CP_place	5	Hosp_CP_place	3
	Hosp_CP_res	3	Hosp_CP_res	5	Hosp_CP_res	6	Hosp_CP_res	5	Hosp_CP_res	3
Total	Hosp_ALL_place	15794.9	Hosp_ALL_place	14736.1	Hosp_ALL_place	15625.7	Hosp_ALL_place	13325.1	Hosp_ALL_place	15977
	Hosp_ALL_res.	15971.1	Hosp_ALL_res.	14730.6	Hosp_ALL_res.	15612.6	Hosp_ALL_res.	13277.2	Hosp_ALL_res.	15987.8
	Hosp_CP_place	5	Hosp_CP_place	18.7537	Hosp_CP_place	40.4644	Hosp_CP_place	22	Hosp_CP_place	13
	Hosp_CP_res	10	Hosp_CP_res	18.7537	Hosp_CP_res	29.6646	Hosp_CP_res	22	Hosp_CP_res	14
Hospitalizations of people aged 0 to 19 years due to All Pathologies and Cerebral Palsy (CP) and paralytic syndromes per 100,000 inhabitants
(Hospitalizations of people due to ALL CATEGORIES of Pathologies and Cerebral Palsy and other Paralytic Syndromes divided in the
population aged between 0 and 19 years) X 100,000
Source: MS. Data updated on 2/10/2022
Hospital Morbidity by place of occurrence X place of residence - Brazil
DATASUS ICD-10 Morb List: all categories (ALL) x Cerebral palsy and other paralytic syndromes (CP)
Legend
Hosp_ALL_place - hospitalizations due to all pathologies by place of occurrence
Hosp_ALL_res. - hospitalizations due to all pathologies by place of residence
Hosp_CP_place - hospitalizations due to Cerebral palsy and other paralytic syndromes by place of occurrence
Hosp_CP_res. - hospitalizations due to Cerebral palsy and other paralytic syndromes by place of residence
