# Supplementary material for: Impact of Health Access on Hospitalization of Children and Youth with Cerebral Palsy and Paralytic Syndromes in Brazilian Regions
Source: Int J Environ Res Public Health. 2024 Sep 26;21(10):1286. doi: 10.3390/ijerph21101286 (PMC11507291; doi:10.3390/ijerph21101286)
Supplement: Supplementary file 1 [file ijerph-21-01286-s001.zip › Table 6.xlsx]

## Sheet: Planilha1
Table 6
	North		Northeast		Midwest		Southeast		South
2018	Dea_ALL_place	133	Dea_ALL_place	119	Dea_ALL_place	113	Dea_ALL_place	99	Dea_ALL_place	92
	Dea_ALL_res.	135	Dea_ALL_res.	119	Dea_ALL_res.	113	Dea_ALL_res.	98	Dea_ALL_res.	92
	Dea_CP_place	1	Dea_CP_place	1	Dea_CP_place	1	Dea_CP_place	1	Dea_CP_place	2
	Dea_CP_res	1	Dea_CP_res	1	Dea_CP_res	1	Dea_CP_res	1	Dea_CP_res	2
2019	Dea_ALL_place	130	Dea_ALL_place	111	Dea_ALL_place	109	Dea_ALL_place	98	Dea_ALL_place	91
	Dea_ALL_res.	132	Dea_ALL_res.	112	Dea_ALL_res.	109	Dea_ALL_res.	97	Dea_ALL_res.	91
	Dea_CP_place	1	Dea_CP_place	1	Dea_CP_place	1	Dea_CP_place	1	Dea_CP_place	1
	Dea_CP_res	1	Dea_CP_res	1	Dea_CP_res	1	Dea_CP_res	1	Dea_CP_res	1
2020	Dea_ALL_place	121	Dea_ALL_place	107	Dea_ALL_place	101	Dea_ALL_place	87	Dea_ALL_place	79
	Dea_ALL_res.	122	Dea_ALL_res.	107	Dea_ALL_res.	101	Dea_ALL_res.	86	Dea_ALL_res.	78
	Dea_CP_place	1	Dea_CP_place	1	Dea_CP_place	1	Dea_CP_place	1	Dea_CP_place	1
	Dea_CP_res	1	Dea_CP_res	1	Dea_CP_res	1	Dea_CP_res	1	Dea_CP_res	1
Total	Dea_ALL_place	384	Dea_ALL_place	337	Dea_ALL_place	323	Dea_ALL_place	284	Dea_ALL_place	262
	Dea_ALL_res.	389	Dea_ALL_res.	338	Dea_ALL_res.	323	Dea_ALL_res.	281	Dea_ALL_res.	261
	Dea_CP_place	3	Dea_CP_place	3	Dea_CP_place	3	Dea_CP_place	3	Dea_CP_place	4
	Dea_CP_res	3	Dea_CP_res	3	Dea_CP_res	3	Dea_CP_res	3	Dea_CP_res	4
Deaths of people aged 0 to 19 years from All Pathologies and Cerebral Palsy (CP) and paralytic syndromes per 100,000 inhabitants
(Deaths of people from ALL CATEGORIES of Pathologies and Cerebral Palsy and other Paralytic Syndromes divided in the population aged
between 0 and 19 years) X 100,000
Source: MS. Data updated on 2/10/2023
DATASUS: MS/SVS/CGIAE - Mortality Information System - SIM
Death by place of occurrence X place of residence - Brazil
DATASUS ICD-10 Morb List: all categories (ALL) x Cerebral palsy and other paralytic syndromes (CP)
Legend
Dea_ALL_place - death from all pathologies by place of occurrence
Dea_ALL_res. - death from all pathologies by place of residence
Dea_CP_place - death from Cerebral palsy and other paralytic syndromes by place of occurrence
Dea_CP_res. - Death from Cerebral palsy and other paralytic syndromes by place of residence
