# Supplementary material for: Impact of Health Access on Hospitalization of Children and Youth with Cerebral Palsy and Paralytic Syndromes in Brazilian Regions
Source: Int J Environ Res Public Health. 2024 Sep 26;21(10):1286. doi: 10.3390/ijerph21101286 (PMC11507291; doi:10.3390/ijerph21101286)
Supplement: Supplementary file 1 [file ijerph-21-01286-s001.zip › Table 7.xlsx]

## Sheet: Planilha1
Table 7 - Health Trends from 2018 to 2021
	VPA	p*	Durbin-Watson	Tendency
Establishment_North	261.77	<0,001	1.18	Crescent
Establishment_Northeast	367.35	<0,001	1.04	Crescent
Establishment_Central-West	560.26	0.001	0.7	Crescent
Establishment_Southeast	666.6	<0,001	2.95	Crescent
Establishment_South	935.36	0.001	0.72	Crescent
	VPA	p*	Durbin-Watson	Tendency
Doctors_North	297.4	<0,001	0.59	Crescent
Doctors_Northeast	422.33	0.001	0.62	Crescent
Doctors_Central-West	718.07	0.001	0.6	Crescent
Doctors_Southeast	955.43	<0,001	0.64	Crescent
Doctors_South	886.68	0.001	0.59	Crescent
	VPA	p*	Durbin-Watson	Tendency
Hosp_ALL_place_North	3951.83	0.001	1.25	Crescent
Hosp_ALL_place_Northeast	3687.98	0.002	1.14	Crescent
Hosp_ALL_place_Central-West	3902.25	0.001	1.4	Crescent
Hosp_ALL_place_Southeast	3331.8	0.002	1.1	Crescent
Hosp_ALL_place_South	3990.69	0.004	1.04	Crescent
	VPA	p*	Durbin-Watson	Tendency
Hosp_CP_place_North	1.16	0.003	1.33	Crescent
Hosp_CP_place_Northeast	4.7	<0,001	2.66	Decrescent
Hosp_CP_place_Central-West	10	0.02	1	Crescent
Hosp_CP_place_Southeast	5.5	0.001	1	Crescent
Hosp_CP_place_South	3.24	0.006	1.81	Crescent
	VPA	p*	Durbin-Watson	Tendency
Dea_ALL_place_North	97.95	0.043	1.19	Crescent
Dea_ALL_place_Northeast	86.94	0.035	1.2	Crescent
Dea_ALL_place_Central-West	81.88	0.047	1.17	Crescent
Dea_ALL_place_Southeast	70.57	0.064	1.12	stationary Stationary
Dea_ALL_place_South	64.37	0.075	1.09	stationary Stationary
VPA: Annual Percentage Variation
Hosp_ALL_place - hospitalizations due to all pathologies by place of occurrence
Hosp_CP_place - hospitalizations due to Cerebral palsy and other paralytic syndromes by place of occurrence
Dea_ALL_place - death from all pathologies by place of occurrence
